# Supplementary material for: A Lightweight Framework For Chromatin Loop Detection at the Single‐Cell Level
Source: Adv Sci (Weinh). 2023 Oct 10;10(33):2303502. doi: 10.1002/advs.202303502 (PMC10667817; doi:10.1002/advs.202303502)
Supplement: Supplementary file 2 — Supporting Information [file ADVS-10-2303502-s001.xlsx]

## Sheet: Supplementary Table 1
Supplementary Table 1. Number of loops predicted by scGSLoop and SnapHiC on mES dataset
Number of cells	Average number of scGSLoop loops	Average number of SnapHiC loops
10	2081	6.7
50	9059	418
100	15734	2172.7
300	33211.7	10831
500	42942.5	15086.8
700	49595.5	15869.8
742	50758	15896

## Sheet: Supplementary Table 2
Supplementary Table 2. Number of loops predicted by scGSLoop and SnapHiC on hPFC dataset
Cell type	Number of cells*	Number of scGSLoop loops	Number of SnapHiC loops
Astro	336	35906	12869
ODC	1019	63803	27379
MG	328	28597	13545
L2/3	266	36507	19329
L4	69	12262	4624
L5	80	14015	6007
L6	40	7700	1165
Sst	134	19305	8600
Vip	107	16317	7535
Ndnf	78	11840	4236
Pvalb	75	11438	3599
* The number of cells describes of the dataset used in this study. For the hPFC dataset used in the SnapHiC paper, these numbers may be slightly different due to different preprocessing procedures adopted by the authors.

## Sheet: Supplementary Table 3
Supplementary Table 3. Multi-connected hubs of size 3 identified from single-cell loops on astrocytes (resolution=40 kb)
chrom	locus1	locus2	locus3
chr1	26880000	27000000	27200000
chr4	146080000	146400000	146520000
chr13	27960000	28000000	28160000
chr1	153520000	153600000	153640000
chr2	134000000	134320000	134560000
chr20	48800000	48920000	49040000
chr10	99400000	99520000	99760000
chr17	74320000	74400000	74520000
chr1	248600000	248720000	248760000
chr11	119000000	119040000	119160000
chr17	44080000	44240000	44280000
chr1	51760000	51960000	52000000
chr20	3520000	3600000	3680000
chr1	23040000	23160000	23240000
chr3	38040000	38200000	38480000
chr14	50040000	50080000	50280000
chr1	64320000	64360000	64520000
chr1	26360000	26400000	26640000
chr5	1360000	1520000	1760000
chr6	139680000	139880000	139920000
chr1	110320000	110640000	111000000
chr19	5040000	5400000	5840000
chr1	10600000	10840000	11000000
chr12	112280000	112440000	112800000
chr7	139160000	139240000	139280000
chr20	4680000	4720000	5000000
chr17	30640000	30760000	30800000
chr3	42680000	42760000	42800000
chr8	63920000	63960000	64080000
chr1	150600000	150640000	150840000
chr6	110840000	111160000	111280000
chr16	86160000	86400000	86480000
chr15	99760000	100080000	100240000
chr19	18600000	18680000	18920000
chr1	149840000	149880000	150000000
chr12	108920000	109080000	109160000
chr3	192480000	192520000	192600000
chr2	70120000	70320000	70480000
chr7	72960000	73120000	73240000
chr15	60880000	61040000	61400000
chr20	48160000	48200000	48440000
chr16	31160000	31480000	31680000
chr14	69600000	69720000	69840000
chr8	101960000	102200000	102280000
chr8	36920000	37560000	37600000
chr10	129520000	129600000	129680000
chr11	64200000	64360000	64400000
chr12	7920000	7960000	8040000
chr11	115360000	115520000	115960000
chr12	121000000	121160000	121320000
chr15	89040000	89120000	89160000
chr22	27400000	27440000	27680000
chr15	80840000	80880000	81040000
chr12	25400000	25520000	25560000
chr8	135680000	135720000	135800000
chr2	65280000	65400000	65640000
chr4	155240000	155280000	155400000
chr11	116800000	116840000	116960000
chr3	47000000	47200000	47400000
chr7	156720000	156760000	157120000
chr1	89920000	89960000	90200000
chr19	3520000	3640000	3760000
chr6	2760000	2840000	2960000
chr17	43000000	43080000	43120000
chr12	111320000	111440000	111720000
chr18	19160000	19280000	19320000
chr5	4840000	5080000	5120000
chr15	40840000	41040000	41160000
chr7	73480000	73560000	73600000
chr16	2800000	2960000	3000000
chr9	139440000	139560000	139640000
chr21	38560000	38720000	38880000
chr15	85160000	85200000	85400000
chr19	37040000	37240000	37320000
chr7	150760000	150800000	150960000
chr20	45320000	45360000	45760000
chr5	131400000	131680000	131800000
chr19	33920000	34080000	34200000
chr19	880000	1080000	1200000
chr12	110200000	110320000	110800000
chr12	111320000	111440000	111600000
chr19	35560000	35720000	35760000
chr17	62000000	62240000	62360000
chr5	81040000	81120000	81160000
chr10	129520000	129680000	129800000
chr17	11040000	11120000	11440000
chr19	39800000	39920000	40000000
chr19	39600000	39880000	40000000
chr2	95840000	95920000	96040000
chr9	140520000	140640000	140680000
chr19	5920000	6000000	6120000
chr4	77840000	77960000	78040000
chr21	43960000	44000000	44160000
chr18	11920000	12000000	12040000
chr16	9040000	9160000	9200000
chr8	22000000	22200000	22400000
chr2	97280000	97520000	97600000
chr2	10520000	10560000	10800000
chr3	156360000	156520000	156760000
chr1	36000000	36160000	36200000
chr18	19200000	19320000	19360000
chr20	17520000	17960000	18080000
chr3	170840000	170880000	171160000
chr1	20280000	20400000	20440000
chr17	60720000	60760000	61040000
chr19	6480000	6640000	6720000
chr3	39120000	39280000	39320000
chr17	72200000	72320000	72440000
chr10	120520000	120560000	120680000
chr1	26800000	26920000	27080000
chr5	1400000	1480000	1600000
chr13	26800000	27040000	27120000
chr17	42160000	42280000	42360000
chr15	77840000	77920000	78040000
chr2	105000000	105440000	105480000
chr22	24080000	24200000	24240000
chr6	154640000	154800000	154840000
chr16	8920000	9040000	9160000
chr7	24320000	24600000	24760000
chr20	3200000	3440000	3640000
chr10	5080000	5120000	5400000
chr22	42560000	42720000	42800000
chr5	56200000	56240000	56440000
chr9	125800000	125840000	126080000
chr21	33760000	33920000	33960000
chr17	43880000	44040000	44240000
chr10	2960000	3120000	3160000
chr5	14880000	15000000	15120000
chr11	77880000	78120000	78280000
chr1	153720000	153880000	153920000
chr5	5120000	5160000	5400000
chr18	19560000	19720000	19800000
chr18	19160000	19200000	19320000
chr16	49360000	49720000	49880000
chr12	98800000	98880000	99000000
chr19	53680000	53880000	54000000
chr9	92200000	92280000	92760000
chr14	77560000	77760000	77920000
chr22	29280000	29440000	29520000
chr20	62280000	62400000	62480000
chr1	3400000	3520000	3560000
chr20	31480000	31600000	31880000
chr10	24920000	25120000	25280000
chr2	45360000	45640000	45760000
chr12	13000000	13040000	13320000
chr17	5080000	5120000	5320000
chr17	17240000	17360000	17480000
chr2	109720000	109880000	110280000
chr10	102080000	102280000	102640000
chr15	63560000	63720000	63760000
chr16	66440000	66560000	66880000
chr12	128720000	128840000	129000000
chr6	167600000	167720000	167800000
chr10	61400000	61440000	61640000
chr1	150520000	150960000	151120000
chr6	36840000	36960000	37040000
chr3	147080000	147120000	147760000
chr18	13200000	13360000	13520000
chr6	150720000	151160000	151640000
chr10	105800000	105960000	106000000
chr7	139440000	139640000	139680000
chr20	61560000	61800000	61840000
chr10	35520000	35840000	35880000
chr19	39040000	39160000	39280000
chr19	4520000	4560000	4720000
chr14	20760000	20920000	21120000
chr15	83920000	84000000	84080000
chr6	149840000	149880000	150000000
chr3	169520000	169680000	169880000
chr3	122600000	122720000	122960000
chr17	2240000	2400000	2520000
chr20	25000000	25160000	25200000
chr15	65800000	66080000	66120000
chr3	1960000	2000000	2160000
chr5	135280000	135360000	135520000
chr22	31000000	31120000	31520000
chr9	36840000	36960000	37000000
chr10	112040000	112320000	112400000
chr13	110920000	110960000	111040000
chr7	75200000	75280000	75360000
chr10	15240000	15360000	15400000
chr13	50120000	50240000	50360000
chr4	9720000	9960000	10000000
chr17	72240000	72400000	72440000
chr2	174880000	175000000	175080000
chr22	24080000	24120000	24240000
chr19	9240000	9360000	9440000
chr22	36560000	36680000	36840000
chr21	43760000	43840000	43880000
chr3	46680000	46920000	46960000
chr22	37480000	37560000	37600000
chr3	51400000	51560000	51680000
chr9	110240000	110520000	110600000
chr17	9600000	9640000	9720000
chr2	66640000	66760000	66800000
chr12	65280000	65320000	65480000
chr20	45320000	45640000	45760000
chr6	44040000	44080000	44240000
chr7	131240000	131360000	131520000
chr14	75360000	75560000	75720000
chr5	157280000	157360000	157400000
chr7	34760000	34880000	35040000
chr18	3240000	3440000	3600000
chr17	38120000	38240000	38280000
chr6	31640000	32000000	32120000
chr1	156200000	156520000	156680000
chr16	360000	520000	640000
chr2	36560000	36880000	37000000
chr7	73680000	73800000	73960000
chr9	140480000	140600000	140640000
chr7	142680000	142960000	143080000
chr1	151040000	151160000	151360000
chr8	10800000	10840000	11080000
chr22	50280000	50320000	50480000
chr3	149920000	149960000	150120000
chr19	38360000	38720000	38800000
chr1	161200000	161320000	161360000
chr22	30960000	31080000	31280000
chr1	880000	1000000	1120000
chr1	183200000	183240000	183360000
chr11	71720000	71800000	72120000
chr17	17560000	17600000	17920000
chr1	93280000	93440000	93640000
chr18	8480000	8600000	8960000
chr22	32200000	32240000	32320000
chr1	35240000	35320000	35440000
chr11	68880000	69040000	69440000
chr14	88440000	88840000	89000000
chr19	54760000	54800000	55080000
chr1	182520000	182560000	182640000
chr5	760000	840000	880000
chr8	37720000	37760000	37880000
chr10	79760000	79800000	80000000
chr15	57640000	57760000	57800000
chr17	38240000	38320000	38440000
chr3	122600000	122640000	122760000
chr1	246640000	246840000	246880000
chr14	74840000	74960000	75040000
chr1	45760000	45800000	45960000
chr1	43640000	43840000	43880000
chr9	95880000	95920000	96080000
chr12	31520000	31560000	31760000
chr11	3800000	3920000	4080000
chr11	34160000	34200000	34320000
chr2	54160000	54680000	54880000
chr7	73640000	73760000	73880000
chr20	45000000	45120000	45280000
chr22	31320000	31680000	31760000
chr17	77040000	77360000	77400000
chr7	116560000	116720000	116760000
chr11	61000000	61120000	61240000
chr1	47960000	48160000	48240000
chr12	96600000	96760000	96800000
chr14	23040000	23200000	23360000
chr7	100120000	100200000	100400000
chr12	68720000	69000000	69080000
chr1	8040000	8080000	8280000
chr1	36560000	36600000	36840000
chr15	36760000	37160000	37360000
chr10	131240000	131520000	131560000
chr16	21960000	22000000	22160000
chr9	97480000	97760000	97880000
chr12	110880000	111040000	111240000
chr17	46080000	46200000	46240000
chr14	23000000	23040000	23280000
chr21	40520000	40720000	40800000
chr6	89640000	89800000	90000000
chr19	54280000	54320000	54440000
chr7	135320000	135400000	135680000
chr1	156560000	156640000	156680000
chr16	84520000	84560000	84720000
chr9	37560000	37760000	37880000
chr15	77200000	77320000	77680000
chr16	75440000	75600000	75640000
chr2	176960000	177480000	177600000
chr3	128360000	128560000	128800000
chr19	4000000	4080000	4120000
chr5	37080000	37200000	37320000
chr5	31600000	31640000	31800000
chr19	14240000	14280000	14440000
chr5	89760000	89960000	90000000
chr2	840000	960000	1000000
chr11	118240000	118400000	118440000
chr13	113840000	114000000	114040000
chr16	57320000	57440000	57680000
chr5	175840000	175960000	176040000
chr20	45400000	45680000	45800000
chr3	48320000	48440000	48480000
chr12	57520000	57600000	57800000
chr20	42840000	43240000	43480000
chr22	19760000	19840000	19880000
chr1	248280000	248320000	248440000
chr12	132600000	132680000	132840000
chr9	99120000	99240000	99360000
chr3	128040000	128200000	128280000
chr15	22360000	22400000	22520000
chr15	40600000	40640000	40760000
chr8	95480000	95560000	95720000
chr14	99960000	100080000	100320000
chr2	20680000	20760000	20800000
chr3	47360000	47520000	47800000
chr14	74040000	74160000	74280000
chr19	36040000	36160000	36200000
chr9	4720000	4760000	4960000
chr12	2880000	2920000	3040000
chr14	53160000	53280000	53400000
chr19	10920000	11040000	11120000
chr16	85320000	85400000	85720000
chr19	57160000	57480000	57600000
chr2	46280000	46520000	46600000
chr12	117160000	117360000	117480000
chr9	2000000	2160000	2680000
chr15	41200000	41440000	41760000
chr11	63240000	63280000	63360000
chr11	70240000	70280000	70440000
chr11	68640000	68680000	68800000
chr22	44360000	45000000	45080000
chr15	34480000	34520000	34640000
chr11	14360000	14520000	14920000
chr22	26800000	26960000	27000000
chr2	178400000	178480000	178520000
chr19	8040000	8240000	8280000
chr1	110720000	110880000	110960000
chr4	8040000	8120000	8160000
chr8	67320000	67560000	67960000
chr17	64240000	64360000	64400000
chr7	40000	80000	160000
chr11	45360000	45400000	45720000
chr2	65320000	65440000	65560000
chr3	51840000	51960000	52000000
chr21	43960000	44080000	44200000
chr20	23040000	23160000	23200000
chr19	15200000	15320000	15360000
chr9	86520000	86840000	86880000
chr1	151600000	151640000	151760000
chr10	124880000	125080000	125160000
chr7	39600000	39640000	39760000
chr5	640000	840000	880000
chr17	5080000	5160000	5360000
chr4	39440000	39640000	39960000
chr1	173800000	173960000	174120000
chr20	45360000	45400000	45680000
chr4	8160000	8200000	8320000
chr1	39840000	39920000	40080000
chr6	42600000	42720000	42840000
chr17	16760000	16880000	17120000
chr1	20480000	20600000	20680000
chr3	9000000	9240000	9400000
chr9	107680000	107720000	107920000
chr4	800000	880000	920000
chr8	124200000	124400000	124640000
chr6	35520000	35640000	35680000
chr8	135680000	135720000	135840000
chr12	3240000	3360000	3440000
chr5	173160000	173320000	173360000
chr19	560000	680000	800000
chr17	72960000	73120000	73480000
chr14	100200000	100280000	100320000
chr2	48320000	48520000	48640000
chr19	45440000	45680000	45800000
chr12	12200000	12440000	12480000
chr20	34480000	34520000	34680000
chr19	19640000	19760000	19840000
chr17	8080000	8120000	8240000
chr16	70560000	70680000	70800000
chr16	67640000	67680000	67920000
chr1	155280000	155400000	155520000
chr17	4360000	4480000	4520000
chr14	25240000	25280000	25560000
chr17	5600000	5760000	5880000
chr6	111800000	111880000	112360000
chr7	65520000	65800000	65880000
chr11	48000000	48080000	48120000
chr9	133560000	133680000	133800000
chr2	128120000	128400000	128560000
chr22	38200000	38280000	38320000
chr6	11160000	11240000	11400000
chr12	112520000	112800000	112840000
chr20	39760000	39800000	40000000
chr15	48600000	49080000	49240000
chr8	9920000	10200000	10280000
chr19	40840000	40960000	41080000
chr21	35280000	35440000	35560000
chr19	54280000	54360000	54560000
chr3	48280000	48440000	48480000
chr4	89200000	89280000	89360000
chr21	38600000	38720000	38920000
chr14	20760000	20800000	20920000
chr8	143800000	144080000	144120000
chr3	189680000	189720000	189800000
chr3	156360000	156520000	156800000
chr8	26680000	26720000	26840000
chr3	127280000	127360000	127520000
chr10	4880000	4920000	5040000
chr17	61480000	61640000	61840000
chr7	7720000	8000000	8240000
chr6	168480000	168560000	168680000
chr8	104280000	104320000	104480000
chr1	15840000	16040000	16160000
chr1	248280000	248440000	248480000
chr11	11440000	11520000	11760000
chr19	37240000	37280000	37800000
chr15	85160000	85360000	85560000
chr14	53160000	53320000	53400000
chr21	45560000	45680000	45720000
chr3	138800000	139000000	139040000
chr13	112160000	112560000	112680000
chr9	37880000	37920000	38120000
chr16	89040000	89360000	89600000
chr19	36880000	37000000	37080000
chr2	73120000	73360000	73400000
chr15	90520000	90600000	90680000
chr1	23280000	23520000	23560000
chr10	102960000	103320000	103520000
chr1	1000000	1120000	1320000
chr19	12760000	12800000	12880000
chr8	42240000	42520000	42640000
chr2	99040000	99160000	99200000
chr5	94920000	95160000	95920000
chr20	42840000	43120000	43400000
chr1	247560000	247680000	248560000
chr11	61880000	61920000	62080000
chr12	122920000	122960000	123200000
chr19	56560000	56600000	56880000
chr22	30960000	31080000	31520000
chr1	1240000	1320000	1520000
chr16	10600000	10800000	11000000
chr3	134000000	134160000	134200000
chr1	94480000	94560000	94680000
chr11	67040000	67120000	67200000
chr1	54960000	55000000	55200000
chr2	26880000	26920000	27040000
chr13	111360000	111440000	111520000
chr1	39600000	39840000	39920000
chr7	152040000	152160000	152360000
chr22	29240000	29400000	29520000
chr19	43960000	44080000	44240000
chr15	40960000	41000000	41120000
chr16	19120000	19280000	19360000
chr17	2400000	2520000	2560000
chr3	183120000	183160000	183400000
chr7	6040000	6120000	6280000
chr15	93320000	93440000	93560000
chr6	42960000	43080000	43120000
chr18	13200000	13360000	13560000
chr18	10000000	10240000	10400000
chr10	123880000	123920000	124080000
chr9	93920000	94040000	94120000
chr7	23600000	23720000	24440000
chr1	21680000	21880000	22280000
chr1	9720000	9840000	10040000
chr2	26080000	26440000	26560000
chr2	20560000	20800000	20840000
chr2	20160000	20280000	20360000
chr6	158640000	159000000	159040000
chr22	42120000	42240000	42280000
chr1	247240000	247360000	247480000
chr9	32360000	32400000	32520000
chr16	88440000	88480000	88600000
chr17	6920000	6960000	7080000
chr19	30200000	30240000	30360000
chr12	49200000	49240000	49320000
chr19	4520000	4640000	4760000
chr1	7680000	7720000	7840000
chr11	73000000	73080000	73360000
chr2	8120000	8160000	8240000
chr6	108360000	108480000	108560000
chr5	5480000	6320000	6560000
chr17	40280000	40400000	40440000
chr7	75480000	75520000	75640000
chr2	42040000	42240000	42320000
chr15	80720000	80840000	81040000
chr17	280000	400000	480000
chr2	27160000	27240000	27400000
chr8	30480000	30640000	30760000
chr10	93040000	93280000	93640000
chr15	58520000	59040000	59200000
chr14	101120000	101680000	102080000
chr5	1800000	1920000	2000000
chr11	72560000	72840000	72920000
chr22	46440000	46640000	46680000
chr6	56480000	56560000	56680000
chr14	75360000	75560000	75760000
chr6	41400000	41560000	41680000
chr9	19440000	19880000	19920000
chr9	135920000	136200000	136240000
chr7	80000	120000	280000
chr22	39960000	40360000	40400000
chr18	23640000	23760000	23800000
chr12	2840000	3080000	3120000
chr14	107000000	107080000	107240000
chr18	43240000	43280000	43400000
chr10	50600000	50800000	50960000
chr22	50280000	50320000	50520000
chr19	47960000	48000000	48080000
chr4	110320000	110600000	110720000
chr1	53720000	53880000	54080000
chr3	3520000	3560000	3800000
chr4	8440000	8560000	8720000
chr9	13440000	14280000	14400000
chr12	113440000	113480000	113600000
chr11	72160000	72400000	72840000
chr12	49520000	49600000	49920000
chr9	19080000	19200000	19360000
chr10	71960000	72040000	72120000
chr2	9600000	9720000	9920000
chr7	138880000	139000000	139320000
chr5	920000	960000	1160000
chr12	3560000	3680000	3760000
chr12	64840000	64920000	65080000
chr11	120360000	120520000	120760000
chr4	8440000	8560000	8600000
chr3	39080000	39160000	39200000
chr12	124200000	124360000	124400000
chr1	173360000	173440000	173520000
chr1	27320000	27640000	27920000
chr12	122440000	122720000	122840000
chr20	35280000	35480000	35520000
chr10	120280000	120600000	120800000
chr9	136280000	136520000	136560000
chr9	34120000	34240000	34320000
chr16	1720000	1840000	2000000
chr5	133320000	133440000	133480000
chr15	52200000	52400000	52560000
chr7	154640000	154760000	155080000
chr20	20040000	20360000	20480000
chr1	31640000	31960000	32080000
chr17	80680000	80720000	80840000
chr2	98400000	98600000	99000000
chr9	138400000	138480000	138560000
chr1	90240000	90280000	90440000
chr1	8040000	8080000	8320000
chr9	131920000	131960000	132200000
chr6	4760000	4960000	5080000
chr3	4760000	4920000	5080000
chr3	31560000	32040000	32160000
chr16	50080000	50240000	50640000
chr18	74680000	74920000	75360000
chr21	42720000	43120000	43160000
chr8	200000	320000	880000
chr5	10440000	10520000	10600000
chr19	11120000	11200000	11560000
chr1	36000000	36040000	36160000
chr2	160320000	160440000	160560000
chr1	43280000	43400000	43440000
chr15	101400000	101520000	101760000
chr1	89440000	89760000	89800000
chr11	68000000	68120000	68160000
chr8	22080000	22240000	22280000
chr16	75120000	75160000	75280000
chr8	10400000	10440000	10680000
chr7	100960000	101000000	101200000
chr13	20200000	20320000	20360000
chr5	280000	400000	440000
chr2	42160000	42240000	42280000
chr4	174400000	174440000	175040000
chr19	9760000	9880000	9920000
chr4	5040000	5080000	5440000
chr22	41240000	41440000	41520000
chr19	52960000	53520000	53680000
chr4	129200000	129280000	129680000
chr1	153400000	153440000	153560000
chr19	8360000	8440000	8560000
chr5	169880000	170000000	170040000
chr8	145720000	145760000	145960000
chr5	66080000	66120000	66440000
chr4	37800000	37880000	38000000
chr3	44720000	44880000	45000000
chr15	34520000	34640000	34840000
chr8	67600000	67800000	67960000
chr1	51440000	51680000	52000000
chr22	39120000	39160000	39320000
chr11	61080000	61200000	61280000
chr20	41400000	41680000	41800000
chr4	186120000	186280000	186440000
chr13	106760000	107120000	107160000
chr1	248280000	248320000	248480000
chr1	37080000	37400000	37440000
chr15	57600000	57640000	57800000
chr17	58800000	59440000	59480000
chr1	173440000	173520000	173760000
chr19	57600000	57760000	58040000
chr17	30560000	30640000	30760000
chr14	94440000	94480000	94600000
chr1	156080000	156200000	156360000
chr11	44720000	44880000	44920000
chr15	40400000	40480000	40640000
chr4	25400000	25440000	25760000
chr12	64200000	64360000	64480000
chr5	178600000	178640000	178760000
chr14	99360000	99400000	99600000
chr17	4080000	4320000	4400000
chr8	2200000	2360000	2560000
chr9	112760000	112880000	112960000
chr13	111160000	111280000	111440000
chr5	1120000	1280000	1400000
chr10	5200000	5360000	5680000
chr15	78240000	78280000	79040000
chr10	126680000	126720000	126840000
chr4	25400000	25440000	25640000
chr11	113760000	113840000	114120000
chr15	59360000	59440000	59560000
chr14	100760000	101000000	101080000
chr2	101200000	101600000	101640000
chr6	29680000	29840000	29960000
chr20	42160000	42280000	42560000
chr18	60640000	60680000	61000000
chr17	79240000	79400000	79520000
chr5	169480000	169520000	169600000
chr20	55280000	55480000	55520000
chr22	26560000	26680000	26720000
chr11	70240000	70280000	70480000
chr2	100840000	101000000	101160000
chr3	12840000	12920000	13000000
chr18	680000	720000	840000
chr19	46280000	46360000	46480000
chr20	23320000	23600000	23840000
chr3	39080000	39200000	39320000
chr8	22520000	22880000	22960000
chr20	3800000	3840000	4040000
chr3	128360000	128760000	128840000
chr1	16640000	16920000	17000000
chr15	75720000	75920000	75960000
chr11	63240000	63360000	63400000
chr2	73080000	73120000	73400000
chr14	51400000	51560000	51680000
chr17	27200000	27360000	27400000
chr3	120120000	120160000	120280000
chr7	75760000	75800000	75920000
chr7	30200000	30320000	30440000
chr7	65560000	65920000	66080000
chr20	61760000	61880000	62040000
chr3	48440000	48600000	48800000
chr10	65200000	65360000	65400000
chr9	127400000	127520000	127880000
chr13	100280000	100520000	100600000
chr10	14920000	15160000	15400000
chr7	75760000	75880000	75920000
chr14	101320000	101480000	101560000
chr19	13880000	14000000	14160000
chr15	93560000	93600000	93800000
chr17	73280000	73560000	73600000
chr1	178480000	178520000	178680000
chr22	38760000	38840000	38960000
chr10	12720000	12760000	13080000
chr19	40680000	40760000	40920000
chr7	65560000	65920000	65960000
chr6	11200000	11240000	11520000
chr2	24080000	24240000	24320000
chr14	105800000	105920000	105960000
chr14	106800000	107080000	107240000
chr1	109800000	109840000	109960000
chr17	48160000	48200000	48440000
chr2	105040000	105440000	105480000
chr22	32160000	32200000	32280000
chr15	75840000	75920000	75960000
chr19	17320000	17440000	17480000
chr6	99280000	99360000	99560000
chr19	21680000	21720000	21920000
chr1	25800000	25840000	26120000
chr18	77600000	77720000	77840000
chr17	6800000	6880000	6920000
chr9	73000000	73160000	73200000
chr12	132200000	132320000	132480000
chr1	112040000	112160000	112280000
chr8	30000000	30240000	30400000
chr1	19240000	19360000	19400000
chr19	19880000	20000000	20160000
chr1	2320000	2720000	2840000
chr5	200000	400000	440000
chr7	73440000	73560000	73600000
chr12	21880000	21920000	22120000
chr2	47120000	47320000	47400000
chr7	154680000	155080000	155120000
chr10	7560000	7720000	7840000
chr5	60680000	60840000	60920000
chr12	54360000	54400000	54560000
chr11	131760000	131920000	131960000
chr8	11240000	11400000	11600000
chr5	68360000	68480000	68600000
chr1	67680000	67920000	67960000
chr10	30640000	30720000	30800000
chr4	71720000	71760000	71840000
chr6	168760000	169240000	169280000
chr19	58280000	58440000	58560000
chr17	56560000	56600000	56720000
chr5	139160000	139400000	139520000
chr12	14400000	14480000	14800000
chr2	171760000	172000000	172360000
chr8	6240000	6600000	6640000
chr15	75760000	75920000	75960000
chr5	178280000	178360000	178440000
chr8	120840000	120880000	121040000
chr3	38120000	38320000	38480000
chr9	133560000	133760000	133840000
chr2	171760000	172080000	172360000
chr10	31040000	31600000	32040000
chr12	5240000	5520000	5920000
chr21	40680000	40720000	40800000
chr11	75120000	75240000	75360000
chr15	101600000	101760000	101800000
chr10	88400000	88640000	88680000
chr1	32080000	32160000	32240000
chr19	11840000	12160000	12600000
chr12	13080000	13240000	13360000
chr3	156360000	156520000	156840000
chr7	123360000	123640000	124400000
chr9	130600000	130680000	130800000
chr18	2840000	2880000	3160000
chr5	167280000	167440000	167640000
chr12	112440000	112560000	112800000
chr6	1560000	2320000	2440000
chr2	121920000	122040000	122080000
chr7	800000	920000	1000000
chr21	43280000	43360000	43480000
chr18	9600000	9680000	9920000
chr12	104840000	104960000	105080000
chr17	640000	920000	1320000
chr11	9600000	9720000	9760000
chr12	53880000	53920000	54040000
chr1	59280000	59560000	59600000
chr1	23280000	23520000	23720000
chr22	23520000	23640000	23720000
chr10	132520000	132560000	132760000
chr6	149320000	149600000	149720000
chr19	48840000	48920000	49040000
chr20	1720000	1880000	1920000
chr18	13200000	13240000	13480000
chr7	23560000	23600000	23720000
chr22	41760000	41880000	41960000
chr8	143520000	143560000	143680000
chr20	320000	440000	560000
chr19	47040000	47200000	47280000
chr14	93320000	93560000	93600000
chr4	240000	360000	480000
chr5	920000	1000000	1080000
chr16	12360000	12480000	12560000
chr5	5760000	6440000	6520000
chr8	57880000	58000000	58120000
chr6	30680000	30840000	31040000
chr10	105760000	105800000	106000000
chr19	760000	1000000	1200000
chr1	248600000	248760000	249080000
chr10	34360000	34480000	34760000
chr19	7680000	7840000	7880000
chr9	140520000	140560000	140680000
chr17	29040000	29120000	29280000
chr11	66520000	66800000	66920000
chr11	32440000	32600000	32800000
chr3	128800000	128840000	128960000
chr5	178920000	179040000	179160000
chr1	161160000	161200000	161320000
chr12	7560000	7760000	7800000
chr19	14040000	14120000	14160000
chr7	148760000	148880000	148960000
chr9	131920000	132000000	132120000
chr17	8280000	8360000	8520000
chr6	135320000	135360000	135480000
chr15	99160000	99200000	99320000
chr22	27440000	27680000	27800000
chr19	1360000	1400000	1520000
chr8	103640000	103760000	103800000
chr17	41960000	42080000	42200000
chr14	69320000	69480000	69520000
chr16	8600000	8760000	8960000
chr17	36840000	37040000	37280000
chr17	39480000	39640000	39680000
chr3	182560000	182600000	182720000
chr20	30200000	30280000	30320000
chr17	40320000	40440000	40520000
chr19	7960000	8080000	8240000
chr2	182600000	182640000	182720000
chr7	26400000	26480000	26640000
chr2	173160000	173280000	173320000
chr5	178120000	178280000	178360000
chr8	141480000	141600000	141640000
chr17	36880000	37000000	37320000
chr3	170040000	170120000	170440000
chr6	164120000	164240000	164320000
chr18	43840000	43880000	44200000
chr7	151160000	151400000	151480000
chr9	92240000	92480000	92680000
chr16	30600000	30760000	30840000
chr8	6440000	6560000	6640000
chr11	19080000	19240000	19560000
chr22	41320000	41480000	41520000
chr16	30560000	30640000	30880000
chr1	32240000	32440000	32640000
chr9	130680000	130720000	130840000
chr20	37320000	37360000	37560000
chr16	89040000	89360000	89440000
chr3	50680000	50840000	51400000
chr14	64800000	65000000	65080000
chr22	30080000	30120000	30320000
chr1	155240000	155280000	155600000
chr2	105960000	106120000	106160000
chr3	19920000	20040000	20160000
chr1	23000000	23040000	23160000
chr8	98840000	99000000	99040000
chr11	72520000	72560000	72920000
chr10	102280000	102320000	102640000
chr9	6520000	6560000	6680000
chr15	85120000	85240000	85520000
chr3	46720000	46880000	46920000
chr17	29720000	29840000	30160000
chr16	56240000	56320000	56360000
chr16	81400000	81720000	81760000
chr5	92240000	92880000	92920000
chr19	56520000	56560000	56680000
chr1	11280000	11400000	11560000
chr15	64680000	64920000	64960000
chr3	183880000	184000000	184040000
chr17	78120000	78360000	78760000
chr3	119000000	119160000	119200000
chr22	30080000	30480000	30760000
chr14	104600000	104640000	104840000
chr15	92800000	92920000	93040000
chr15	89600000	89720000	89880000
chr22	30120000	30280000	30400000
chr1	151640000	151760000	151800000
chr6	168480000	168600000	168720000
chr20	20680000	20760000	20800000
chr12	7920000	8000000	8040000
chr2	30120000	30240000	30280000
chr7	138520000	138640000	138760000
chr16	2800000	2920000	3000000
chr16	70520000	70680000	70800000
chr2	33120000	33920000	34040000
chr22	43840000	43880000	44200000
chr12	131400000	131520000	131560000
chr12	112160000	112480000	112800000
chr8	54760000	54880000	54920000
chr14	64320000	64440000	64560000
chr4	169920000	170080000	170160000
chr9	20320000	20640000	20760000
chr6	10840000	10920000	11040000
chr1	179040000	179160000	179320000
chr2	97280000	97400000	97600000
chr4	54760000	54920000	55080000
chr6	39320000	39760000	39880000
chr19	10360000	10480000	10520000
chr9	99200000	99240000	99440000
chr6	35280000	35400000	35440000
chr1	150240000	150480000	150520000
chr19	53400000	53840000	53960000
chr12	64280000	64360000	64520000
chr6	43120000	43200000	43360000
chr22	30160000	30400000	30440000
chr5	180280000	180560000	180600000
chr1	41720000	41800000	41920000
chr3	122120000	122200000	122360000
chr19	14480000	14880000	15000000
chr3	184040000	184080000	184200000
chr22	38800000	39040000	39080000
chr3	186560000	186680000	186720000
chr15	45440000	45560000	45680000
chr14	90720000	90840000	91000000
chr12	200000	400000	440000
chr5	148720000	148880000	148920000
chr1	146960000	147040000	147080000
chr15	85160000	85240000	85520000
chr8	128720000	128840000	128920000
chr3	13920000	13960000	14160000
chr11	920000	1040000	1360000
chr16	81400000	81640000	81760000
chr6	31320000	31360000	31440000
chr3	142280000	142440000	142680000
chr15	66600000	66760000	66840000
chr3	4320000	4480000	4520000
chr12	8800000	8960000	9080000
chr18	10000000	10360000	10440000
chr1	23320000	23480000	23720000
chr12	111040000	111080000	111240000
chr5	133960000	134040000	134160000
chr1	110200000	110280000	110520000
chr1	90000000	90240000	90440000
chr1	61320000	61480000	61520000
chr4	89120000	89200000	89360000
chr16	30080000	30360000	30400000
chr1	21040000	21320000	21480000
chr19	54360000	54520000	54560000
chr15	52200000	52320000	52400000
chr10	70280000	70320000	70480000
chr10	122720000	122920000	123320000
chr17	40680000	40720000	40800000
chr2	74080000	74240000	74360000
chr4	39520000	39640000	39960000
chr10	24920000	25000000	25280000
chr19	12720000	12800000	12920000
chr3	182080000	182120000	182360000
chr12	6400000	6520000	6640000
chr11	131400000	131480000	131520000
chr12	160000	280000	400000
chr8	49000000	49200000	49800000
chr2	86400000	86440000	86560000
chr8	52800000	52880000	52920000
chr12	7960000	8000000	8120000
chr10	14880000	14960000	15120000
chr22	38440000	38560000	39040000
chr11	116320000	116360000	116480000
chr18	56160000	56200000	56320000
chr9	35760000	35840000	36160000
chr6	11680000	12000000	12040000
chr3	47840000	47880000	48160000
chr4	9680000	9760000	9920000
chr16	840000	920000	1120000
chr2	43280000	43360000	43440000
chr17	42440000	42560000	42600000
chr2	26840000	26920000	26960000
chr11	71800000	71920000	72120000
chr14	61080000	61120000	61440000
chr18	71800000	72120000	72160000
chr3	148680000	148800000	148840000
chr14	23760000	24000000	24320000
chr11	10440000	10560000	10720000
chr14	81680000	81880000	81920000
chr19	47240000	47320000	47560000
chr8	11400000	11600000	11800000
chr1	24400000	24640000	24680000
chr11	45360000	45400000	45800000
chr20	20600000	20760000	20800000
chr11	34480000	34520000	34640000
chr10	134640000	134880000	135040000
chr11	119000000	119120000	119160000
chr5	32160000	32200000	32280000
chr8	120840000	121040000	121080000
chr5	111520000	111720000	111840000
chr21	47120000	47360000	47480000
chr2	43840000	43960000	44080000
chr14	75720000	75760000	75880000
chr5	141520000	141680000	141920000
chr1	59240000	59360000	59520000
chr6	30560000	30600000	30720000
chr15	63560000	63760000	63880000
chr12	121080000	121520000	121680000
chr8	144480000	144600000	144640000
chr6	109480000	109760000	110000000
chr1	26840000	26880000	27160000
chr10	12720000	12760000	13120000
chr13	110120000	110360000	110800000
chr19	5720000	5840000	5880000
chr3	171720000	172000000	172040000
chr19	19120000	19160000	19280000
chr6	89640000	89840000	90000000
chr12	56520000	56640000	56840000
chr9	91920000	91960000	92080000
chr1	161920000	161960000	162320000
chr2	157160000	157240000	157320000
chr9	124840000	125080000	125120000
chr17	16960000	17080000	17120000
chr6	39040000	39240000	39280000
chr8	143560000	143720000	144120000
chr2	32200000	32280000	32360000
chr2	61680000	61760000	62040000
chr20	48400000	48560000	48680000
chr4	9760000	9880000	10040000
chr17	71240000	71640000	72080000
chr1	17360000	17520000	17560000
chr13	24040000	24240000	24320000
chr1	53920000	53960000	54160000
chr20	61280000	61320000	61440000
chr11	11560000	11680000	11720000
chr7	138760000	138880000	139000000
chr16	30640000	30680000	30800000
chr19	38360000	38400000	38600000
chr15	100640000	100840000	100880000
chr16	89000000	89160000	89280000
chr7	4680000	4760000	4800000
chr17	25640000	25680000	25920000
chr8	1360000	1480000	1640000
chr19	8600000	8640000	8720000
chr17	7600000	7720000	7800000
chr7	22840000	23040000	23200000
chr22	34160000	34200000	34280000
chr1	110280000	110320000	110560000
chr2	11560000	11600000	11680000
chr19	37160000	37320000	37840000
chr11	17240000	17480000	17520000
chr4	1400000	1560000	1640000
chr22	38280000	38400000	38640000
chr3	37440000	37480000	37600000
chr10	134000000	134040000	134120000
chr6	31520000	31800000	31920000
chr3	169520000	169560000	169680000
chr17	80680000	80840000	81000000
chr17	240000	600000	840000
chr10	112040000	112120000	112400000
chr4	3280000	3400000	3440000
chr22	23520000	23600000	23640000
chr1	156000000	156160000	156240000
chr21	46680000	46720000	46840000
chr10	93640000	93680000	94040000
chr18	56440000	56560000	56680000
chr4	144080000	144240000	144400000
chr1	55000000	55040000	55240000
chr9	132560000	132800000	132840000
chr2	27480000	27520000	27680000
chr8	141840000	141880000	142000000
chr1	16120000	16160000	16280000
chr14	75040000	75160000	75320000
chr11	113720000	114040000	114080000
chr9	126120000	126320000	126760000
chr8	125720000	125840000	125960000
chr1	6800000	6960000	7040000
chr6	7720000	7880000	8040000
chr10	128560000	128800000	128960000
chr1	40520000	40640000	40760000
chr5	132120000	132280000	132560000
chr6	43200000	43320000	43480000
chr12	51800000	51960000	52200000
chr2	182600000	182720000	182760000
chr7	5000000	5360000	5800000
chr2	88320000	88800000	88920000
chr17	79840000	79880000	80040000
chr18	13120000	13400000	13600000
chr5	140520000	140720000	140880000
chr10	128560000	128800000	128840000
chr9	84280000	84440000	84720000
chr16	75440000	75480000	75640000
chr12	56480000	56600000	56720000
chr10	104160000	104480000	104640000
chr16	69360000	69480000	69760000
chr16	70320000	70440000	70720000
chr12	160000	320000	400000
chr12	131800000	131920000	132080000
chr14	106440000	106800000	107080000
chr1	45280000	45440000	45760000
chr9	129240000	129280000	129440000
chr19	36880000	37080000	37280000
chr4	3640000	3720000	3760000
chr20	8000000	8080000	8680000
chr1	85760000	85920000	86040000
chr1	42480000	42800000	42920000
chr22	32200000	32280000	32320000
chr11	34160000	34520000	34640000
chr14	69600000	69640000	69840000
chr14	59600000	59640000	59920000
chr12	53560000	53640000	53680000
chr16	89320000	89400000	89520000
chr19	48840000	48920000	48960000
chr2	69600000	69720000	69840000
chr6	110760000	111120000	111240000
chr10	73120000	73480000	73600000
chr22	25680000	25960000	26000000
chr22	17400000	17600000	17960000
chr12	102160000	102240000	102480000
chr16	84560000	84720000	84760000
chr4	177080000	177120000	177240000
chr21	45520000	45560000	45680000
chr11	70200000	70280000	70520000
chr8	23280000	23520000	23560000
chr3	64000000	64400000	64440000
chr3	184240000	184280000	184400000
chr8	10360000	10440000	10600000
chr8	10240000	10360000	10600000
chr19	13960000	14000000	14080000
chr16	50240000	50400000	50640000
chr12	112040000	112200000	112440000
chr15	64720000	64800000	64960000
chr19	54680000	54920000	54960000
chr15	85160000	85200000	85320000
chr11	131240000	131520000	131560000
chr1	38240000	38320000	38440000
chr13	99080000	99120000	99280000
chr8	19160000	19360000	19440000
chr12	8640000	8760000	9040000
chr1	91160000	91280000	91320000
chr2	192080000	192320000	192360000
chr22	41280000	41440000	41520000
chr10	122680000	123320000	123480000
chr9	139400000	139520000	139800000
chr9	37880000	38040000	38320000
chr15	25400000	25440000	25680000
chr5	180200000	180280000	180560000
chr17	56360000	56400000	56520000
chr17	29120000	29280000	29480000
chr19	19760000	19880000	20160000
chr1	6560000	6680000	6720000
chr12	120720000	120840000	120880000
chr14	64800000	64960000	65000000
chr7	5160000	5640000	5880000
chr5	122000000	122160000	122400000
chr22	37520000	37600000	37760000
chr2	20200000	20320000	20400000
chr2	111840000	111880000	112440000
chr17	8400000	8600000	8640000
chr14	90840000	90880000	91200000
chr5	140200000	140720000	140920000
chr10	73120000	73400000	73520000
chr4	189600000	189720000	189760000
chr12	58120000	58160000	58280000
chr10	38120000	38240000	38360000
chr7	75280000	75480000	75600000
chr7	39600000	39760000	39960000
chr8	37160000	37360000	37520000
chr4	169440000	169560000	169680000
chr20	55640000	55680000	55920000
chr14	74960000	75080000	75320000
chr17	29840000	29880000	30160000
chr17	19760000	19840000	19880000
chr20	42160000	42240000	42280000
chr14	74080000	74240000	74320000
chr17	8040000	8080000	8160000
chr1	43960000	44040000	44200000
chr17	75240000	75280000	75440000
chr13	113800000	113840000	114000000
chr12	64280000	64520000	64560000
chr22	20120000	20240000	20280000
chr7	43960000	44240000	44320000
chr9	99520000	100240000	100360000
chr1	17440000	17720000	17760000
chr16	29840000	29960000	30000000
chr4	57480000	57520000	57640000
chr14	45360000	45400000	45600000
chr14	73600000	73680000	73920000
chr17	10600000	10720000	11120000
chr17	27040000	27240000	27400000
chr5	79360000	79520000	79560000
chr10	21280000	21520000	21800000
chr17	5080000	5120000	5240000
chr15	25440000	25640000	25680000
chr19	8920000	9160000	9240000
chr17	5760000	5800000	6200000
chr3	10360000	10600000	10720000
chr15	77840000	78040000	78080000
chr13	100560000	100640000	101120000
chr8	58080000	58120000	58240000
chr13	40400000	40640000	40720000
chr8	26680000	26840000	26920000
chr2	120480000	120600000	120760000
chr10	102960000	103360000	103520000
chr9	34360000	34480000	34560000
chr1	1040000	1160000	1240000
chr17	8400000	8440000	8640000
chr2	171800000	172000000	172280000
chr3	48720000	48880000	48920000
chr2	175520000	175600000	175840000
chr20	4080000	4560000	4680000
chr19	35600000	35720000	35760000
chr2	119880000	120000000	120120000
chr20	360000	520000	680000
chr19	45440000	45640000	45800000
chr1	32080000	32200000	32400000
chr8	144160000	144200000	144280000
chr2	43200000	43400000	43440000
chr3	32040000	32160000	32200000
chr14	97040000	97200000	97240000
chr19	2920000	3080000	3160000
chr7	35680000	35720000	35840000
chr15	40440000	40520000	40560000
chr10	50600000	50720000	50960000
chr17	61920000	62120000	62320000
chr11	200000	240000	320000
chr1	247720000	247920000	248080000
chr15	50960000	51160000	51200000
chr6	13760000	13800000	13920000
chr7	44920000	45000000	45120000
chr8	30040000	30240000	30400000
chr10	23440000	23600000	23720000
chr4	129520000	129680000	129720000
chr14	23760000	23800000	23920000
chr1	37240000	37400000	37760000
chr10	72200000	72560000	73000000
chr10	34480000	34640000	34760000
chr5	32200000	32280000	32320000
chr19	13840000	13920000	14160000
chr17	46720000	46960000	47240000
chr17	38200000	38280000	38320000
chr4	99360000	99560000	99840000
chr20	30920000	31040000	31080000
chr2	128600000	128720000	128840000
chr19	35520000	35720000	35760000
chr20	4560000	4800000	5080000
chr1	1680000	1720000	1800000
chr20	23640000	23760000	23800000
chr16	68120000	68240000	68280000
chr1	11880000	11920000	12040000
chr8	54720000	54920000	55000000
chr16	75120000	75240000	75360000
chr18	11840000	11960000	12000000
chr7	56000000	56120000	56240000
chr2	100920000	101000000	101160000
chr5	60640000	60840000	60920000
chr5	71640000	72080000	72120000
chr16	56360000	56520000	56640000
chr8	8160000	8200000	8440000
chr19	45080000	45240000	45360000
chr16	10600000	10640000	10760000
chr2	27160000	27280000	27400000
chr5	172400000	172560000	172680000
chr1	45760000	45800000	46000000
chr20	30440000	30520000	30720000
chr6	121720000	122440000	122480000
chr11	95880000	95960000	96040000
chr19	54280000	54400000	54480000
chr8	104080000	104120000	104400000
chr11	57280000	57400000	57440000
chr1	151200000	151320000	151360000
chr7	4960000	5080000	5120000
chr21	37800000	38200000	38320000
chr7	134320000	134600000	134640000
chr16	75000000	75160000	75280000
chr20	35880000	36120000	36160000
chr6	111800000	111920000	112360000
chr5	149040000	149120000	149200000
chr12	6720000	6840000	6920000
chr12	51400000	51440000	51560000
chr15	57600000	57640000	57760000
chr12	31560000	31600000	31720000
chr18	11880000	12000000	12040000
chr14	72960000	73000000	73360000
chr8	58120000	58160000	58280000
chr1	68000000	68120000	68160000
chr20	17920000	18000000	18160000
chr10	65200000	65280000	65360000
chr19	54640000	54680000	54960000
chr8	134000000	134160000	134200000
chr8	56680000	56960000	57120000
chr1	36560000	36600000	36760000
chr2	97440000	97480000	97640000
chr6	160080000	160200000	160360000
chr1	109800000	110000000	110280000
chr16	30040000	30160000	30400000
chr19	45440000	45560000	45680000
chr11	125760000	125800000	125920000
chr16	30960000	31080000	31520000
chr3	148680000	148800000	149000000
chr10	99520000	99640000	99760000
chr3	11160000	11200000	11320000
chr20	19720000	19840000	19960000
chr20	25440000	25560000	25640000
chr11	4160000	4200000	4480000
chr7	4880000	5080000	5120000
chr20	35800000	36120000	36160000
chr1	159880000	160000000	160040000
chr17	27880000	27920000	28080000
chr17	58800000	59040000	59480000
chr2	3280000	3360000	3520000
chr19	3680000	3800000	3920000
chr9	107640000	107680000	108000000
chr8	49040000	49320000	49440000
chr18	960000	1480000	1600000
chr7	35280000	35520000	35560000
chr19	8000000	8040000	8280000
chr8	49200000	49400000	49520000
chr5	10240000	10360000	10400000
chr11	82600000	82760000	82880000
chr12	64920000	65040000	65080000
chr22	30600000	30680000	30840000
chr6	35240000	35400000	35440000
chr3	13960000	14160000	14840000
chr3	138360000	138600000	138640000
chr6	800000	880000	1000000
chr6	30640000	30680000	30840000
chr2	98320000	98960000	99000000
chr2	19600000	19680000	19880000
chr8	11400000	11600000	11720000
chr5	135240000	135360000	135520000
chr6	31360000	31440000	31480000
chr16	87600000	87720000	87840000
chr17	70680000	70800000	71080000
chr2	99760000	99920000	100080000
chr10	111640000	111760000	111880000
chr8	125720000	125760000	126000000
chr2	7040000	7120000	7160000
chr7	26920000	27040000	27160000
chr22	30400000	30640000	30720000
chr19	45400000	45640000	45800000
chr2	64800000	64840000	65120000
chr6	43680000	43880000	44040000
chr22	22000000	22200000	22280000
chr5	167640000	167680000	167880000
chr19	17320000	17440000	17560000
chr19	40720000	40800000	40920000
chr6	136600000	136840000	136880000
chr15	40400000	40480000	40520000
chr16	19120000	19160000	19280000
chr6	52120000	52240000	52280000
chr16	14360000	14520000	14680000
chr19	37480000	37600000	37880000
chr17	21280000	21320000	21520000
chr11	63560000	63760000	63840000
chr12	25720000	26080000	26160000
chr3	193480000	193840000	194040000
chr5	1760000	1960000	2120000
chr10	11520000	11560000	11760000
chr8	145560000	145680000	145880000
chr3	13480000	13680000	13920000
chr5	149640000	149760000	149800000
chr17	73240000	73600000	73640000
chr22	36280000	36480000	36520000
chr7	149320000	149400000	149440000
chr1	11320000	11480000	11680000
chr12	93400000	93440000	93600000
chr6	42680000	42920000	43080000
chr6	53000000	53200000	53320000
chr19	11880000	11920000	12000000
chr12	56240000	56320000	56440000
chr19	8600000	8640000	8760000
chr15	31200000	31560000	31600000
chr2	11560000	11600000	11720000
chr15	88480000	88520000	88680000
chr15	38320000	38360000	38520000
chr14	99960000	100080000	100120000
chr7	140160000	140240000	140320000
chr5	153840000	153960000	154240000
chr9	131920000	132160000	132320000
chr8	144440000	144480000	144640000
chr22	25760000	26120000	26240000
chr12	109880000	110000000	110120000
chr15	77200000	77680000	77800000
chr8	37200000	37440000	37560000
chr6	108840000	108880000	109120000
chr3	132440000	132720000	133080000
chr16	85280000	85400000	85760000
chr19	54760000	55080000	55120000
chr12	56400000	56480000	56520000
chr12	120720000	120840000	121240000
chr14	106440000	106760000	106800000
chr16	19160000	19200000	19320000
chr7	148280000	148360000	148680000
chr20	43240000	43280000	43480000
chr5	175760000	175960000	176040000
chr9	125800000	126080000	126120000
chr1	16120000	16160000	16320000
chr12	65560000	65640000	66120000
chr15	40320000	40520000	40560000
chr1	113000000	113040000	113200000
chr18	3280000	3440000	3560000
chr13	107160000	107200000	107480000
chr6	159120000	159200000	159360000
chr11	15640000	15920000	16600000
chr19	14280000	14440000	14520000
chr17	5400000	5800000	5880000
chr1	89960000	90080000	90200000
chr14	23560000	23800000	23920000
chr7	68880000	69000000	69040000
chr8	22280000	22440000	22840000
chr16	10600000	10760000	10800000
chr14	107000000	107120000	107240000
chr18	29640000	29840000	30040000
chr9	37880000	37920000	38360000
chr12	56520000	56560000	56680000
chr18	32040000	32160000	32320000
chr19	15280000	15320000	15440000
chr15	101800000	102000000	102160000
chr13	30680000	31000000	31160000
chr8	5360000	5640000	5880000
chr17	41880000	42120000	42240000
chr2	11280000	11480000	11800000
chr1	157960000	158040000	158080000
chr19	11040000	11120000	11440000
chr8	10400000	10640000	10680000
chr5	139080000	139200000	139360000
chr17	40960000	41000000	41120000
chr2	131520000	131600000	131840000
chr10	4920000	5040000	5080000
chr20	1240000	1360000	1760000
chr10	115600000	115800000	115840000
chr1	22080000	22200000	22240000
chr8	26720000	26880000	27040000
chr18	11640000	11960000	12000000
chr11	10560000	10640000	10720000
chr16	50280000	50400000	50680000
chr18	8640000	9080000	9320000
chr18	9600000	9760000	9880000
chr22	37400000	37440000	37640000
chr3	186480000	186520000	186640000
chr3	184240000	184280000	184440000
chr22	43760000	43880000	44200000
chr17	78640000	78720000	78920000
chr10	92720000	92760000	92880000
chr20	61040000	61120000	61280000
chr10	103560000	103600000	103800000
chr11	125440000	125720000	125760000
chr11	62320000	62360000	62480000
chr4	40720000	40880000	40920000
chr1	116360000	116480000	116520000
chr3	138280000	138600000	138640000
chr1	6320000	6480000	6640000
chr9	96760000	96800000	96920000
chr9	5600000	5800000	6000000
chr11	17200000	17240000	17480000
chr15	83920000	84080000	84160000
chr1	12280000	12440000	12680000
chr12	123440000	123480000	123560000
chr9	4360000	4720000	4960000
chr10	123880000	123920000	124200000
chr15	37160000	37200000	37320000
chr9	96760000	96880000	96920000
chr11	93040000	93240000	93280000
chr4	39680000	39960000	40040000
chr16	3240000	3400000	3520000
chr2	85280000	85520000	85560000
chr3	156240000	156360000	156520000
chr1	42600000	42800000	42840000
chr7	23200000	23320000	23520000
chr5	148800000	148920000	148960000
chr21	44040000	44240000	44280000
chr3	126240000	126360000	126680000
chr20	42840000	42920000	43080000
chr6	43720000	44120000	44200000
chr13	21120000	21240000	21280000
chr1	95520000	95560000	95680000
chr10	7560000	7760000	7840000
chr11	119360000	119680000	120120000
chr9	137920000	137960000	138240000
chr5	178120000	178280000	178440000
chr5	112320000	112360000	112840000
chr8	70840000	70960000	71000000
chr17	60720000	60760000	61000000
chr15	40360000	40600000	40640000
chr20	56960000	57200000	57240000
chr1	41040000	41160000	41240000
chr1	150600000	150840000	150920000
chr12	6560000	6680000	6920000
chr12	106640000	106720000	106960000
chr11	75040000	75120000	75280000
chr19	11760000	12040000	12120000
chr6	33720000	33960000	34080000
chr5	74040000	74320000	74600000
chr20	20320000	20480000	20520000
chr12	53440000	53600000	53680000
chr2	39000000	39160000	39320000
chr19	39560000	39680000	39800000
chr16	57520000	57680000	57720000
chr20	1920000	1960000	2040000
chr1	247760000	247880000	247960000
chr13	97760000	97880000	98080000
chr1	52840000	53000000	53160000
chr6	14800000	14920000	15080000
chr7	100760000	100800000	100920000
chr18	29360000	29520000	29640000
chr13	100560000	100600000	100720000
chr22	30080000	30200000	30400000
chr15	64120000	64280000	64440000
chr10	71960000	72120000	72160000
chr17	48160000	48400000	48440000
chr12	124560000	124880000	125240000
chr12	108920000	109120000	109240000
chr9	21960000	22000000	22200000
chr21	45920000	45960000	46120000
chr3	19960000	20080000	20200000
chr8	23360000	23520000	23560000
chr4	17520000	17760000	17800000
chr10	88440000	88720000	88840000
chr3	53520000	53640000	53680000
chr22	29680000	29760000	29920000
chr2	73080000	73160000	73280000
chr7	44080000	44120000	44200000
chr3	43240000	43400000	43720000
chr4	140640000	140680000	141160000
chr5	130480000	130680000	130720000
chr17	74000000	74240000	74280000
chr7	65480000	65600000	65840000
chr9	133600000	133840000	133880000
chr2	65440000	65520000	65720000
chr17	40720000	40840000	40920000
chr9	140120000	140440000	140640000
chr5	10320000	10440000	10560000
chr12	49200000	49240000	49360000
chr10	104400000	104600000	105120000
chr20	61000000	61040000	61360000
chr17	6600000	6680000	6880000
chr11	57280000	57440000	58280000
chr3	45040000	45240000	45520000
chr6	37240000	37520000	37640000
chr16	86120000	86320000	86520000
chr9	37880000	38040000	38160000
chr1	53360000	53520000	53640000
chr13	40320000	40920000	41040000
chr12	118560000	118720000	118800000
chr8	38120000	38200000	38240000
chr1	89440000	89480000	89800000
chr14	101120000	101320000	101560000
chr19	51000000	51040000	51280000
chr11	46360000	46400000	46600000
chr1	151520000	151680000	151800000
chr6	2760000	2880000	3040000
chr1	156840000	156880000	157000000
chr11	18640000	18720000	18760000
chr18	47040000	47080000	47320000
chr20	40000	80000	200000
chr17	77720000	77840000	77960000
chr12	130880000	130920000	131200000
chr19	640000	760000	800000
chr6	108360000	108400000	108560000
chr7	66000000	66280000	66400000
chr2	18600000	18720000	19520000
chr17	15160000	15240000	15320000
chr6	24400000	24560000	24680000
chr1	144920000	145000000	145360000
chr22	25320000	25520000	25840000
chr9	34080000	34160000	34360000
chr14	102880000	103040000	103400000
chr22	41560000	41680000	41720000
chr7	120480000	120560000	120680000
chr19	36880000	36920000	37000000
chr5	169840000	169920000	170080000
chr10	21760000	21960000	22000000
chr1	248320000	248440000	248480000
chr14	104120000	104200000	104440000
chr3	65760000	65840000	66080000
chr17	79280000	79360000	79480000
chr3	122200000	122280000	122360000
chr12	123720000	123920000	124040000
chr15	45800000	45880000	45920000
chr2	112680000	112760000	112800000
chr5	79400000	79520000	79560000
chr14	90720000	90840000	91080000
chr1	157920000	157960000	158080000
chr9	124840000	124880000	125080000
chr14	75760000	75840000	75960000
chr19	53280000	53440000	53800000
chr14	64840000	64960000	65120000
chr22	50280000	50320000	50440000
chr20	43920000	43960000	44400000
chr10	75480000	75520000	75600000
chr11	14520000	14920000	15080000
chr22	40880000	41000000	41040000
chr13	47120000	47240000	47280000
chr7	148960000	149120000	149400000
chr16	19880000	19920000	20360000
chr1	95000000	95360000	95480000
chr1	153440000	153560000	153600000
chr4	83320000	83680000	83800000
chr8	121680000	121720000	121800000
chr20	3840000	3880000	4000000
chr11	3840000	3960000	4080000
chr14	73680000	73720000	73960000
chr11	44320000	44520000	45080000
chr15	85120000	85240000	85280000
chr4	71560000	71680000	71800000
chr13	25080000	25120000	25240000
chr16	2320000	2360000	2440000
chr2	74400000	74440000	74640000
chr21	45520000	45680000	45720000
chr11	92960000	93040000	93240000
chr12	54400000	54560000	54600000
chr2	61440000	61640000	62000000
chr7	98520000	99040000	99160000
chr16	11280000	11440000	11480000
chr9	32360000	32520000	32560000
chr3	106920000	107200000	107240000
chr2	26800000	26840000	26960000
chr2	122160000	122280000	122400000
chr6	41320000	41560000	41680000
chr12	58160000	58240000	58280000
chr5	16920000	16960000	17080000
chr12	160000	360000	480000
chr20	58360000	58400000	58480000
chr7	106680000	106800000	107200000
chr11	63520000	63600000	63680000
chr1	180840000	180880000	180960000
chr9	6520000	6640000	6680000
chr10	88400000	88440000	88680000
chr15	74240000	74400000	74560000
chr11	73040000	73080000	73360000
chr19	36280000	36400000	36440000
chr1	51680000	51760000	52000000
chr2	3400000	3520000	3640000
chr14	63840000	63880000	64000000
chr3	50240000	50400000	50560000
chr19	54840000	54880000	55000000
chr4	83320000	83520000	83920000
chr9	130200000	130240000	130560000
chr1	182040000	182280000	182400000
chr2	74880000	74920000	75040000
chr9	5600000	5760000	5800000
chr17	42240000	42440000	42560000
chr20	1480000	1600000	1640000
chr1	155200000	155520000	155560000
chr10	43720000	43880000	44080000
chr20	30160000	30200000	30280000
chr18	12720000	12760000	12880000
chr16	22000000	22160000	22200000
chr15	75040000	75080000	75280000
chr3	133960000	134000000	134200000
chr15	26880000	27000000	27080000
chr19	10360000	10520000	10640000
chr11	64760000	64800000	65000000
chr4	129480000	129680000	129720000
chr17	36600000	36800000	36840000
chr15	70440000	70520000	70760000
chr20	36200000	36480000	36520000
chr22	36920000	37120000	37160000
chr1	110600000	110680000	110920000
chr2	181920000	182360000	182520000
chr11	9240000	9360000	9400000
chr17	44080000	44280000	45160000
chr21	44560000	44600000	44720000
chr2	10880000	11040000	11160000
chr3	47560000	47800000	47880000
chr7	57280000	57440000	57480000
chr19	18560000	18600000	18760000
chr1	23320000	23480000	23600000
chr12	52800000	53080000	53320000
chr22	25280000	25480000	25560000
chr8	144400000	144560000	144600000
chr11	70240000	70440000	70480000
chr8	134560000	134640000	134760000
chr5	139720000	139760000	140040000
chr12	116720000	116800000	116920000
chr12	133000000	133120000	133160000
chr20	4840000	5040000	5080000
chr7	2240000	2280000	2400000
chr2	95840000	95960000	96040000
chr5	65080000	65200000	65360000
chr7	65480000	65640000	65960000
chr6	157720000	158000000	158040000
chr2	178360000	178400000	178480000
chr5	31600000	31920000	32080000
chr18	57160000	57280000	57440000
chr3	97520000	97680000	97720000
chr1	16920000	17000000	17280000
chr8	30480000	30600000	30920000
chr6	3600000	3720000	3920000
chr12	93400000	93440000	93640000
chr9	116840000	117000000	117040000

## Sheet: Supplementary Table 4
Supplementary Table 4. Multi-connected hubs of size 4 identified from single-cell loops on astrocytes (resolution=40 kb)
chrom	locus1	locus2	locus3	locus4
chr16	56360000	56480000	56600000	56680000
chr8	8120000	8160000	8280000	8480000
chr18	880000	960000	1160000	1480000
chr3	125640000	125800000	125840000	126080000
chr2	8520000	8640000	8680000	8800000
chr4	8160000	8240000	8360000	8400000
chr22	23480000	23520000	23600000	23720000
chr11	59360000	59400000	59440000	59560000
chr6	43720000	44080000	44200000	44240000
chr22	22080000	22200000	22240000	22280000
chr16	87400000	87480000	87720000	87840000
chr19	2840000	2920000	2960000	3080000
chr5	153400000	153440000	153560000	153760000
chr6	17120000	17160000	17560000	17680000
chr8	135480000	135720000	135800000	135840000
chr22	30600000	30640000	30680000	30800000
chr2	70120000	70280000	70320000	70360000
chr7	97640000	97720000	97760000	97800000
chr7	4920000	5080000	5120000	5200000
chr11	34160000	34200000	34480000	34640000
chr10	134320000	134400000	134440000	134560000
chr7	135320000	135360000	135480000	135640000
chr15	89000000	89120000	89160000	89320000
chr2	20640000	20760000	20800000	20840000
chr8	141440000	141480000	141520000	141640000
chr11	19560000	19760000	19880000	19920000
chr16	12400000	12440000	12600000	12840000
chr12	4080000	4400000	4520000	4640000
chr11	122920000	123040000	123080000	123120000
chr6	30640000	30760000	30840000	30960000
chr21	37840000	38000000	38080000	38280000
chr8	41760000	41840000	41880000	41960000
chr19	50920000	51440000	51560000	51600000
chr1	181720000	182000000	182040000	182200000
chr4	8120000	8160000	8240000	8360000
chr5	140160000	140200000	140240000	140400000
chr15	57600000	57720000	57760000	57800000
chr17	37360000	37520000	37560000	37600000
chr5	180200000	180240000	180280000	180600000
chr10	5080000	5120000	5440000	5640000
chr7	43600000	43760000	43880000	44120000
chr6	159120000	159200000	159360000	159400000
chr16	19560000	19680000	19720000	19800000
chr2	20200000	20280000	20320000	20360000
chr16	56920000	57120000	57280000	57400000
chr16	56360000	56480000	56600000	56720000
chr16	70520000	70560000	70680000	70800000
chr16	30520000	30600000	30640000	30760000
chr8	144880000	145000000	145120000	145160000
chr7	140160000	140200000	140360000	140680000
chr16	120000	160000	280000	400000
chr20	3760000	3880000	3920000	3960000
chr2	134640000	134840000	135120000	135200000
chr18	74080000	74120000	74200000	74400000
chr11	66800000	66840000	66880000	66960000
chr9	107720000	107840000	107880000	107920000
chr3	14320000	14440000	14480000	14520000
chr18	3680000	3760000	3800000	3960000
chr3	122640000	122760000	122800000	122920000
chr10	24920000	25000000	25120000	25240000
chr20	50040000	50120000	50160000	50200000
chr22	41320000	41480000	41640000	41720000
chr5	135240000	135280000	135360000	135520000
chr19	49200000	49240000	49280000	49400000
chr21	34200000	34480000	34520000	34640000
chr11	60680000	61040000	61160000	61400000
chr22	41760000	41840000	41960000	42280000
chr17	40400000	40480000	40520000	40640000
chr9	117160000	117200000	117240000	117360000
chr11	600000	680000	720000	760000
chr16	89280000	89320000	89400000	89520000
chr10	14840000	14920000	15000000	15120000
chr2	121200000	121320000	121400000	121600000
chr16	56920000	57080000	57120000	57280000
chr3	73520000	73640000	73800000	73840000
chr3	146800000	147120000	147320000	147760000
chr12	30840000	30960000	31000000	31120000
chr22	25760000	25800000	25840000	26080000
chr6	44040000	44080000	44120000	44200000
chr15	89000000	89040000	89120000	89320000
chr18	77120000	77160000	77240000	77400000
chr11	520000	560000	600000	680000
chr16	85120000	85240000	85280000	85320000
chr6	151320000	151360000	151560000	151680000
chr20	52160000	52200000	52240000	52520000
chr19	8400000	8480000	8520000	8560000
chr1	31240000	31280000	31360000	31520000
chr2	43240000	43360000	43400000	43440000
chr3	40000	200000	360000	400000
chr15	74920000	75040000	75080000	75160000
chr15	66840000	66920000	67000000	67200000
chr9	126120000	126480000	126760000	126800000
chr12	49440000	49560000	49600000	50000000
chr17	37400000	37520000	37560000	37600000
chr3	37880000	37960000	38000000	38040000
chr17	680000	800000	840000	880000
chr7	2600000	2680000	2720000	2840000
chr12	131560000	131760000	132160000	132280000
chr5	149800000	149920000	150000000	150040000
chr20	39640000	39760000	39800000	39920000
chr8	41520000	41560000	41600000	41720000
chr3	112800000	112920000	112960000	113000000
chr10	18520000	18600000	18640000	18800000
chr12	123320000	123440000	123600000	123720000
chr9	34400000	34440000	34480000	34600000
chr9	34080000	34160000	34360000	34560000
chr11	129240000	129480000	129560000	129600000
chr12	96320000	96560000	96760000	96800000
chr2	102080000	102280000	102360000	102440000
chr14	61840000	61880000	61920000	62240000
chr11	62160000	62320000	62440000	62480000
chr2	18600000	18680000	18720000	19520000
chr19	18680000	18840000	18880000	18920000
chr18	46280000	46320000	46360000	46480000
chr1	21960000	22000000	22080000	22240000
chr14	105200000	105320000	105360000	105440000
chr14	103560000	103680000	103720000	103760000
chr1	36600000	36760000	36800000	36840000
chr1	16800000	16920000	17200000	17240000
chr1	1680000	1800000	1840000	2000000
chr20	34080000	34160000	34200000	34280000
chr11	60560000	60680000	60840000	60920000
chr1	161160000	161200000	161240000	161360000
chr12	56520000	56560000	56640000	56840000
chr1	1240000	1280000	1400000	1720000
chr5	1320000	1440000	1480000	1640000
chr19	14240000	14440000	14480000	14520000
chr8	124200000	124240000	124280000	124400000
chr10	99040000	99200000	99240000	99360000
chr2	38800000	38920000	38960000	39000000
chr12	64200000	64280000	64360000	64560000
chr19	4240000	4360000	4400000	4480000
chr11	86120000	86160000	86360000	86480000
chr8	38240000	38280000	38320000	38560000
chr2	10200000	10320000	10440000	10560000
chr11	118520000	118640000	118760000	118800000
chr6	31600000	31640000	31680000	31880000
chr12	53520000	53640000	53680000	53720000
chr20	48720000	48760000	48800000	49120000
chr14	51400000	51560000	51640000	51680000
chr18	21240000	21480000	21560000	21600000
chr14	92600000	92640000	92680000	92760000
chr3	193480000	193680000	193840000	194000000
chr1	19160000	19200000	19280000	19400000
chr17	3560000	3600000	3680000	3920000
chr5	154040000	154160000	154200000	154240000
chr8	144440000	144560000	144600000	144640000
chr12	98880000	98960000	99000000	99040000
chr5	157200000	157240000	157280000	157400000
chr17	17240000	17400000	17480000	17600000
chr21	35280000	35440000	35560000	35680000
chr20	39640000	39760000	39800000	39960000
chr16	19160000	19520000	19680000	19880000
chr17	55200000	55320000	55360000	55480000
chr1	16920000	17040000	17200000	17240000
chr8	23280000	23320000	23360000	23520000
chr13	112200000	112760000	112880000	113000000
chr17	1560000	1760000	1880000	1920000
chr2	25440000	25560000	25600000	25720000
chr17	48600000	48880000	49000000	49040000
chr8	37240000	37520000	37560000	37600000
chr17	4600000	4640000	4720000	4840000
chr17	61480000	61680000	61760000	61880000
chr19	48760000	48800000	48960000	49080000
chr7	156720000	156760000	156800000	156880000
chr20	60640000	60760000	60840000	60880000
chr11	34040000	34160000	34200000	34360000
chr17	40280000	40400000	40520000	40640000
chr5	179080000	179200000	179240000	179280000
chr19	11120000	11160000	11200000	11480000
chr10	134640000	134760000	134920000	135080000
chr5	133280000	133320000	133440000	133840000
chr20	32040000	32160000	32200000	32240000
chr2	38600000	38760000	38800000	38960000
chr19	2640000	2720000	2760000	2800000
chr9	92280000	92440000	92720000	92760000
chr11	61240000	61360000	61480000	61520000
chr22	26800000	26840000	26880000	27000000
chr7	150920000	151000000	151120000	151320000
chr12	51400000	51440000	51520000	51640000
chr22	19920000	19960000	20000000	20080000
chr11	45360000	45400000	45440000	45680000
chr16	4720000	4880000	5000000	5080000
chr16	440000	560000	640000	680000
chr16	30960000	31080000	31120000	31480000
chr19	17520000	17640000	17680000	17840000
chr17	48600000	48640000	48680000	48760000
chr22	50880000	50920000	50960000	51040000
chr2	134640000	134840000	135200000	135640000
chr6	7200000	7240000	7280000	7560000
chr16	55960000	56200000	56320000	56360000
chr20	23000000	23040000	23160000	23320000
chr15	41200000	41240000	41400000	41520000
chr16	56440000	56480000	56520000	56680000
chr2	64840000	64880000	64960000	65200000
chr7	66120000	66280000	66360000	66440000
chr5	133680000	133840000	133880000	133960000
chr18	11880000	11920000	11960000	12040000
chr2	11960000	12040000	12520000	12840000
chr19	19640000	19760000	19840000	19960000
chr3	136240000	136440000	136560000	136720000
chr22	46040000	46240000	46280000	46360000
chr19	18520000	18560000	18680000	18880000
chr20	20600000	20640000	20680000	20800000
chr10	11040000	11160000	11200000	11360000
chr7	2480000	2560000	2680000	2880000
chr9	20320000	20600000	20640000	20920000
chr13	98760000	98800000	98840000	98960000
chr13	27560000	27720000	27920000	28520000
chr19	600000	720000	800000	960000
chr3	48680000	48720000	48760000	48880000
chr1	153800000	153880000	153920000	153960000
chr19	11760000	11880000	11920000	12040000
chr19	1000000	1080000	1200000	1360000
chr1	41720000	41920000	41960000	42000000
chr3	39120000	39160000	39200000	39320000
chr6	170160000	170600000	170680000	170720000
chr20	39800000	39920000	39960000	40000000
chr9	129600000	129880000	129920000	129960000
chr15	93560000	93600000	93640000	93840000
chr1	109760000	109800000	109920000	110040000
chr14	75360000	75720000	75880000	75920000
chr14	23760000	24040000	24320000	24360000
chr13	52480000	52760000	53000000	53160000
chr11	72520000	72840000	72880000	72920000
chr19	2960000	3040000	3080000	3160000
chr1	11800000	11840000	11880000	12000000
chr21	47040000	47200000	47240000	47320000
chr20	62240000	62440000	62520000	62560000
chr1	39560000	39720000	39840000	39920000
chr9	140160000	140240000	140280000	140400000
chr7	128840000	129120000	129400000	129560000
chr17	79240000	79360000	79440000	79480000
chr15	70160000	70200000	70280000	70360000
chr1	23480000	23520000	23640000	23720000
chr7	148960000	149160000	149280000	149400000
chr8	42000000	42120000	42240000	42280000
chr14	104040000	104160000	104360000	104560000
chr15	41160000	41400000	41520000	41560000
chr7	100120000	100240000	100280000	100400000
chr8	22000000	22120000	22200000	22280000
chr15	41840000	42120000	42240000	42320000
chr5	600000	1000000	1080000	1120000
chr22	50680000	50760000	50880000	51000000
chr9	117160000	117320000	117360000	117400000
chr18	11640000	11840000	11960000	12040000
chr12	52920000	53200000	53240000	53360000
chr17	74240000	74360000	74400000	74680000
chr10	13360000	13560000	13600000	13720000
chr17	65360000	65480000	65600000	65640000
chr7	30520000	30600000	30640000	30760000
chr17	72200000	72240000	72320000	72440000
chr1	153760000	153880000	153920000	153960000
chr2	192680000	192800000	192920000	193000000
chr16	19680000	19760000	19840000	19880000
chr3	41920000	42040000	42200000	42240000
chr10	72200000	72440000	72480000	72560000

## Sheet: Supplementary Table 5
Supplementary Table 5. Multi-connected hubs of size 5 identified from single-cell loops on astrocytes (resolution=40 kb)
chrom	locus1	locus2	locus3	locus4	locus5
chr4	17520000	17560000	17600000	17640000	17760000
chr21	47000000	47200000	47240000	47280000	47320000
chr1	165080000	165120000	165160000	165200000	165320000
chr20	60000000	60080000	60120000	60320000	60680000
chr1	45440000	45800000	45920000	45960000	46000000
chr17	42960000	43080000	43120000	43160000	43200000
chr17	48800000	48840000	48880000	48920000	49000000
chr16	120000	160000	200000	320000	400000
chr15	75600000	75720000	75760000	75840000	75960000
chr2	24120000	24200000	24240000	24280000	24320000
chr2	20560000	20600000	20640000	20680000	20800000
chr20	680000	720000	760000	800000	880000
chr2	47200000	47240000	47280000	47320000	47440000
chr8	6400000	6520000	6560000	6600000	6640000
chr16	68040000	68080000	68120000	68240000	68480000
chr3	14240000	14280000	14360000	14480000	14520000
chr21	43960000	44000000	44040000	44080000	44240000
chr11	63600000	63680000	63720000	63760000	63800000
chr22	22000000	22040000	22080000	22280000	22560000
chr3	11200000	11560000	11680000	11720000	11800000
chr15	99040000	99160000	99200000	99360000	99400000
chr8	1680000	1800000	1840000	1880000	1920000
chr20	52160000	52280000	52400000	52440000	52480000
chr19	50080000	50120000	50160000	50240000	50360000
chr16	84280000	84400000	84440000	84480000	84520000
chr9	33800000	33920000	34040000	34160000	34240000
chr5	173120000	173240000	173280000	173320000	173360000
chr3	47560000	47880000	48120000	48160000	48200000
chr7	157280000	157360000	157400000	157520000	157640000
chr8	22000000	22080000	22280000	22400000	22440000

## Sheet: Supplementary Table 6
Supplementary Table 6. Multi-connected hubs of size 6 identified from single-cell loops on astrocytes (resolution=40 kb)
chrom	locus1	locus2	locus3	locus4	locus5	locus6
chr11	60560000	60600000	60640000	60680000	60720000	60920000
chr6	43120000	43160000	43200000	43240000	43320000	43440000
chr16	85240000	85280000	85320000	85360000	85400000	85600000
